# Supplementary material for: Evaluation of a 3D Printed Silicone Oral Cavity Cancer Model for Surgical Simulations
Source: J Pers Med. 2024 Apr 25;14(5):450. doi: 10.3390/jpm14050450 (PMC11121819; doi:10.3390/jpm14050450)
Supplement: Supplementary file 1 [file jpm-14-00450-s001.zip]

Archive with 1 entries (1 files):
- jpm-2962714-supplementary.pdf
